# Supplementary material for: Basketball’s Improvement in Bone Mineral Density Compared to Other Sports or Free Exercise Practice in Children and Adolescents: A Systematic Review and Meta-Analysis
Source: Children (Basel). 2025 Feb 24;12(3):271. doi: 10.3390/children12030271 (PMC11941393; doi:10.3390/children12030271)
Supplement: Supplementary file 1 [file children-12-00271-s001.zip]

Archive with 1 entries (1 files):
- children-3468481-supplementary.pdf
